# Supplementary material for: Targeting COVID-19 vaccine hesitancy among nurses in Shanghai: A latent profile analysis
Source: Front Public Health. 2022 Sep 14;10:953850. doi: 10.3389/fpubh.2022.953850 (PMC9515966; doi:10.3389/fpubh.2022.953850)
Supplement: Supplementary file 1 [file Data_Sheet_1.zip]

Archive with 5 entries (4 files):
- Supplementary Material/
- Supplementary Material/Supplementary material 3.docx
- Supplementary Material/Supplementary material 2.docx
- Supplementary Material/Supplementary material 1.docx
- Supplementary Material/Supplementary Table S1.docx
